# Supplementary material for: Nitrogen Source–Carbohydrate Synchronization in Ruminant Nutrition: A Systematic Review
Source: Animals (Basel). 2026 Jan 13;16(2):239. doi: 10.3390/ani16020239 (PMC12838081; doi:10.3390/ani16020239)
Supplement: Supplementary file 1 [file animals-16-00239-s001.zip]

Archive with 1 entries (1 files):
- animals-4016560-supplementary.xlsx
