# Supplementary material for: Nitrogen Source–Carbohydrate Synchronization in Ruminant Nutrition: A Systematic Review
Source: Animals (Basel). 2026 Jan 13;16(2):239. doi: 10.3390/ani16020239 (PMC12838081; doi:10.3390/ani16020239)
Supplement: Supplementary file 1 [file animals-16-00239-s001.zip › animals-4016560-supplementary.xlsx]

## Sheet: Table_S1_CRU_Studies
Reference	Encapsulation Type	Animal Species	Carbohydrate Type	Main Findings	Outcome Measured
Anderson et al., 2025	Polymer coating	Cattle	Corn starch (slow)	+23% N retention	Nitrogen balance
Silva et al., 2025	Lipid encapsulation	Dairy cows	High-starch diets	+28% MPS	Microbial protein synthesis
De Lucena et al., 2024	Low-trans lipid matrix	Lambs	Corn (slow)	↑ N retention, ↓ BUN	Nitrogen efficiency
Da Silva et al., 2023	Wax microspheres	Sheep	Hay (fiber)	↑ digestibility, ↓ NH3	Digestibility
Netto et al., 2022	Beeswax encapsulation	Sheep	Silage (slow)	↑ intake, ↑ N balance	Performance
Gardinal et al., 2024	Polymer-coated urea	Beef cattle	Fiber/starch mix	↓ urinary N, ↑ NUE	Nitrogen metabolism

## Sheet: Table_S2_Urea_Synchronization
Reference	Carbohydrate Type	Species	Synchronization Result	MPS Change (%)	NUE (%)
Sinclair et al., 2023	Rapid CHO (molasses, corn)	Dairy cows	Optimal synchrony	15.8	24.7
Nocek & Russell, 2020	Rapid starch	Dairy cows	High ammonia peaks	0	24.7
Cabrita et al., 2018	Soluble sugars	Cows	Moderate synchrony	12.3	22
Hall & Huntington, 2019	Rapid CHO	Cattle	Reduced N retention	-8.3	18.2

## Sheet: Table_S3_TrueProtein
Reference	Protein Source	Carbohydrate Type	Species	Improvement in MPS (%)	Key Outcomes
Santos et al., 2025	RUP (undegradable protein)	Slow CHO	Dairy cows	19.8	↑ milk protein yield
Doepel et al., 2024	Casein, soybean	Mixed CHO	Dairy cows	15.2	↑ milk yield
Mertens, 2024	True protein	NFC+Fiber	Cattle	21.8	↑ NDF digestibility
Sniffen et al., 2022	Bypass protein	Mixed	Beef cattle	19.2	↑ NUE, ↓ N loss

## Sheet: Table_S4_BypassAA
Reference	Protection Method	Amino Acid	Carbohydrate Type	Species	Improvement in NUE (%)	Remarks
Patton et al., 2023	Polymer coating	Methionine	Slow CHO	Dairy cows	12	↑ milk protein
Lee et al., 2023	Lipid encapsulation	Lysine + Met	Rapid CHO	Cows	14	↑ MP yield
Inô et al., 2024	Wax lipid + tannin	Lysine	Fiber	Sheep	20	↑ efficiency
Oliveira et al., 2025	Tannin + lipid	Lysine	Fiber	Sheep	22	↑ digestibility
Giallong et al., 2023	Combined AAs	Lysine + Met	Mixed CHO	Dairy	18	↑ MPS, ↑ NUE

## Sheet: Table_S5_Performance
Nitrogen Source × CHO	FCR Improvement (%)	ADG (kg/day)	NUE (%)	Urinary N Reduction (%)	Main Species
CRU + Slow CHO	15	1.42	32.4	-28	Cattle
Bypass AA + Fiber	13	1.38	30.1	-26	Sheep, cows
True Protein + Slow CHO	10	1.35	29.4	-22	Dairy cows
Urea + Rapid CHO	0	1.2	24.7	0	Cattle
Urea + Fiber	-12	0.98	16.8	15	Cattle
